# Supplementary material for: Doping of Transparent Electrode Based on Oriented Networks of Nickel in Poly(3,4-Ethylenedioxythiophene) Polystyrene Sulfonate Matrix with P-Toluenesulfonic Acid
Source: Nanomaterials (Basel). 2023 Feb 23;13(5):831. doi: 10.3390/nano13050831 (PMC10005722; doi:10.3390/nano13050831)
Supplement: Supplementary file 1 [file nanomaterials-13-00831-s001.zip]

Archive with 1 entries (1 files):
- nanomaterials-2153256-supplementary.pdf
